# Supplementary material for: Comparison of Neutralizing Activity between Vaccinated and Unvaccinated Hospitalized COVID-19 Patients Infected with Delta, Omicron BA.1, or Omicron BA.2 Variant
Source: Microorganisms. 2024 Mar 2;12(3):509. doi: 10.3390/microorganisms12030509 (PMC10974415; doi:10.3390/microorganisms12030509)
Supplement: Supplementary file 1 [file microorganisms-12-00509-s001.zip]

Archive with 1 entries (1 files):
- microorganisms-2886516-supplementary.pdf
